# Supplementary material for: The osteology of Periptychus carinidens: A robust, ungulate-like placental mammal (Mammalia: Periptychidae) from the Paleocene of North America
Source: PLoS One. 2018 Jul 18;13(7):e0200132. doi: 10.1371/journal.pone.0200132 (PMC6051615; doi:10.1371/journal.pone.0200132)
Supplement: S1 Appendix — This file is formatted as an excel file and includes raw measurements for the Periptychus specimens described in this paper. Individual bones are listed in separate tabs. (XLSX) [file pone.0200132.s001.xlsx]

## Sheet: Dentition
Measurements of the upper and lower teeth of Periptychus carinidens (in mm)
Specimen		I1		I2		I3		C		P1		P2		P4		P5		M1			M2			M3
	L/R	L	W	L	W	L	W	L	W	L	W	L	W	L	W	L	W	L	AW	PW	L	AW	PW	L	AW	PW
NMMNH P-19482	L									7.92	8.35	11.87	11.27	11.76	13.48	11	13.49	9.1	10.4	11.25	10.34	10.68	9.96	8.41	9.6	7.99
	R											11.57	11.26	11.92	12.31	10.93	13.38	9.1	11	11.23	9.46	10.41	10.32	8.42	8.54	7.28
NMMNH P-35194	L									7.64	9.15	11.1	11.45	11.42	12.69	11.19	13.67				9.46	11.34	10.02	7.97*	10.56*
	R					4.64	4.59	5.96	4.83	7.91	9.02	11.27	12.01	12.09	13.48	11.47	13.84	9.37	11.28	11.31	8.96*		10.83	9.56	9.65	6.84
NMMNH P-36631	L									8.81	8.77	12.09	12.1		14.09	12.01	11.98	9.48	11.73	12.31	9.37	11.2	11.16*
	R									7.90*	8.12*	12.2	11.67		13.27*	11.62	14.06	9.76	12.04	10.8	9.18	10.72	10.81	9.36	9.95	9.45
		i1		i2		i3		c		p1		p2		p4		p5		m1			m2			m3
		L	W	L	W	L	W	L	W	L	W	L	W	L	W	L	W	L	AW	PW	L	AW	PW	L	AW	PW
NMMNH P-35194	L							6.68				11.79	8.42	12.85	10.31	12.8	11.59	11.01	8.76	8.5	9.3	8.95	9.1	11.85	8.07	7.56
	R													12.97	10.22	12.14	11.67				10.49	8.84	8.89	11.97	8.6	7.64
NMMNH P-36631	L									6.54	5.35
	R	3.41	2.93	3.24	2.67	4.97	4.55	6.51	5.82	6.35	5.31

## Sheet: Skull
Measurements of the skull of Periptychus carinidens (in mm).
Measurement descriptor	NMMNH P-19482	NMMNH P-35194	NMMNH P-36631	NMMNH P-65619
Length of orbitotemporal fossa between ventral lacrimal foramen and anterior edge of glenoid fossa			77.76
Length of palate from posterior edge of I3 to ventral edge of choanae	89.15
Length of tooth row from P1-M3	73.16 (L)	87.22*
Zyomatic arch width (interior measurement)	31.52*
Width between lacrimal foramen	56.33
Width of rostrum at anterior opening of the infraorbital canal	46.93
Width of palate between P2s	20.08
Width of palate between M1s	24.28
Width of palate between M3s	24.88
Width of basicranium between ventral ends of the nuchal crests		43.76		42.57
Width of basisphenoid between carotid notches			18.69
Width of glenoid cavity	26.95		27.22
Length (max) of glenoid cavity	13.11		14.15
Width of skull between lateral edges of occipital condyles				41.96*
Height of foramen magnum		10.83*
Width of foramen magnum		17.47*		15.01*

## Sheet: Mandible
Measurements of the dentary of Periptychus carinidens (in mm)
Measurement descriptor	AMNH 3690	AMNH 3665	AMNH 16995
Length of dentary from alveolar border of i1 to posterior edge of angular process	130.69	176.79
Height of ramus	76.39		78.07
Length of tooth row from p1-m3	74.84	87.29
Length of symphysis	25.74
Width (max) of symphysis	13.4
Medial depth of body below anterior border of p4	22.73	30.33	24.89
Medial depth of body below anterior border of p5	26.14	32.92	27.16
Medial depth of body below anterior border of m1	27.99	34.63	28.85
Medial depth of body below anterior border of m2	28.57	36.24	30.43
Medial depth of body below anterior border of m3	28	36.99	30.55
Medial depth of body below posterior border of m3	29.11	37.64	30

## Sheet: Humerus
Measurements of the humerus of Periptychus carinidens (in mm)
Measurement description	NMMNH P-47693 [R]	NMMNH P47693 [L]	NMMNH P-35195	NMMNH P-53998	AMNH 3636	AMNH 3637
Length					135.44	132.32
Anteroposterior length of proximal epiphysis	30.59			30.32*
Width of proximal epiphysis	38.43			43.36*	39.04	40.23*
Width of head	26.21			30.90*	27.68
Length of deltopectoral crest/region (greater tubercle to deltoid tuberosity)					46.9	40.18
Minimum midshaft circumference		56.37	46.5		52.24	51.31
Width of distal epiphysis					53.4	55.05
Width of trochlea in posterior view	19.75	20.05	17.98		19.16	20.33
Width of trochlea in distal view	19.46	21.47	13.91	20.27	21.96	24.51
Width of capitulum in distal view	7.07				7.01
Height of capitulum in anterior view	13.13	14.03*		16.62*	14.45	13.88
Proximodistal height of medial epicondyle		20.61			21.03

## Sheet: Ulna
Measurements of the ulna of Periptychus carinidens (in mm)
Measurement description	NMMNH P-35194	NMMNH P-47693	NMMNH P-53990	AMNH 3636 [R]	AMNH 3636 [L]
Length				125.94	126.47
Length from distal apex of olecranon process to anconeal process	24.65		34.92	23.88
Anteroposterior length of olecranon at level of most proximal edge of the anconconeal process	20.63	21.64	30.99	26.9	27.13
Width of olecranon at apex	14.49		20.3
Proximodistal length of trochlear notch in medial view	16.80*	17.79	17.48	23.55*
Proximodistal length of trochlear notch in lateral view	28.52	25.91*	27.03*
Width of distal epiphysis					10.71
Anteroposterior length of distal extremity					18.68

## Sheet: Radius
Measurements of the ulna of Periptychus carinidens (in mm)
Measurement description	NMMNH P-47693	NMMNH P-53998
Length
Width of proximal epiphysis	19.04*	25.01*
Anteroposterior length of proximal epiphysis	13.55	15.47*
Width of distal epiphysis	23.77
Anteroposterior length of distal epiphysis	15.82*

## Sheet: Femur
Measurements of the femur of Periptychus carinidens (in mm)
Measurement description	NMMNH P-19430	NMMNH P-35194	AMNH 837	AMNH 3637
Length	204.52		150.8	146.69
Proximal mediolateral width	62.42	50.68	47.83	53.67
Anteroposterior diameter of the head	28.28	24.04	23.47	23.78
Mediolateral diameter of the head	27.93	23.97	23.93	24.34*
Length from proximal end of greater trochanter to most lateral edge of third trochanter	88.13*	69.47	68.49*
Minimum midshaft circumference	68.18	51.04	61.47	54.28
Mediolateral width of the distal epiphysis	46.99		40.11	41.4
Anteroposterior length of the distal epiphysis	45.48
Mediolateral width of the femoral trochlea	22.77		16.58	17.62

## Sheet: Tibia
Measurements of the tibia of Periptychus carinidens (in mm)
Measurement description	NMMNH P-19430	NMMNH P-35194 [R]	NMMNH P-35194 [L]	AMNH 837
Length		139.47		139.07
Mediolateral width of the proximal epiphysis	42.06	35.2
Anteroposterior length of the proximal epiphysis	41.47	29.06
Mediolateral width of the lateral condyle	18.96	17.15*
Mediolateral width of the medial condyle	20.44	16.55
Anteroposterior length of the lateral condyle	22.49	16.13
Anteroposterior length of the medial condyle	29.33	21.44
Length from proximal surface of proximal epiphysis to tibial tuberosity	91.95	67.74*
Mediolateral width of the distal epiphysis		24.19*	25.96
Anteroposterior length of the distal epiphysis		20.77*	21.88
Mediolateral width of the malleolus			7.55
Anteroposterior length of the malleolus			12.58
Proximodistal length of the malleolus			4.17

## Sheet: Fibula
Measurements of the tibia of Periptychus carinidens (in mm)
Measurement description	NMMNH P-19430	NMMNH P-47693	AMNH 837
Length			122.45
Mediolateral width of tibial facet	19.82	13.23
Proximodistal length of tibial facet	16.23	12.25
Mediolateral width of distal epiphysis		18.61
Anteroposterior length of distal epiphysis		17.07

## Sheet: Astragalus
Measurements of the astragalus of Periptychus carinidens (in mm)
Measurement description	NMMNH P-47693	NMMNH P-19430
Anteroposterior length	24.91
Dorsoplantar depth of body	12.45	16.69
Width of body	24.94	30.80*
Mediolateral width of tibial facet	19.47	22.83
Maximum anteroposterior length of tibial facet	15.79	16.71
Mediolateral width of neck	15.07	19.3
Dorsoplantar depth of head	12.01	13.93
Mediolateral width of head	18.52	24.26
Maximum length (longest nearest mediolateral dimension) of ectal facet	16.9	17.33*
Maximum length (longest nearest anteroposterior dimension) of sustentacular facet		13.72*

[truncated: 1 more sheets: Calcaneum]
